# Supplementary material for: Hypoxia-induced switch in SNAT2/SLC38A2 regulation generates endocrine resistance in breast cancer
Source: Proc Natl Acad Sci U S A. 2019 May 31;116(25):12452–61. doi: 10.1073/pnas.1818521116 (PMC6589752; doi:10.1073/pnas.1818521116)
Supplement: Supplementary File [file pnas.1818521116.sd01.xlsx]

## Sheet: BT20
	BT20_TRN-
ID	DESeq_FC	DESeq_FDR	edgeR_FC	edgeR_FDR
SLC1A1	0.306197	0.172289	0.306197	0.24734
SLC1A2	-0.293543	0.140403	-0.100756	0.13928
SLC1A3	1.82882	3.56e-44	1.92882	1.72e-28
SLC1A4	-0.460089	0.0718649	-0.460089	0.0563636
SLC1A5	0.106757	0.665218	0.106757	0.681953
SLC3A2	0.0456071	0.86011	0.0456071	0.882131
SLC6A9	-0.94724	0.000247149	-0.94724	7.61e-05
SLC6A14	0.855926	0.0952638	0.895926	0.0482875
SLC7A1	0.266695	0.139804	0.266695	0.187593
SLC7A2	-0.00412842	0.968987	-0.00412842	0.993638
SLC7A5	0.834964	0.782686	0.0349637	0.0765588
SLC7A6	-0.88057	1.14e-05	-0.88057	1.01e-05
SLC7A8	-1.68343	2.43e-08	-1.68343	4.33e-08
SLC7A11	-2.41234	1.86e-13	-2.41234	4.83e-13
SLC36A1	-1.83359	1.83e-12	-1.83359	4.89e-12
SLC36A2	0.636025	0.138468	0.636025	0.0971457
SLC36A4	0.673706	0.000337378	0.673706	0.000714138
SLC38A1	0.392712	0.0744022	0.392712	0.0882766
SLC38A2	1.28245	4.96e-05	1.19824	4.56e-05
SLC38A5	-0.800907	0.000709568	-0.800907	0.000369296
SLC38A6	0.0144294	0.1	0.024898	0.2
SLC38A7	-0.554001	0.00338352	-0.554001	0.00579189
SLC38A9	-1.45974	2.49e-08	-1.45974	4.22e-08
SLC43A1	-1.49253	9.72e-06	-1.49253	6.87e-06
SLC43A2	-0.0598047	0.871398	-0.0598047	0.834149
SLC43A3	-0.242073	0.271049	-0.242073	0.253038

## Sheet: BT474
	BT474_HER2+
ID	DESeq_FC	DESeq_FDR	edgeR_FC	edgeR_FDR
SLC1A1	0.746475	6.99e-15	0.746475	1.22e-12
SLC1A2	0.135247	0.0607195	0.193543	0.0652846
SLC1A3	-0.286679	0.462204	-0.286679	0.376728
SLC1A4	-0.664793	3.78e-23	-0.664793	1.69e-24
SLC1A5	0.0599115	0.542411	0.0599115	0.508739
SLC3A2	1.01683	4.14e-89	1.01683	1.28e-65
SLC6A9	-0.822212	2.06e-16	-0.822212	6.03e-17
SLC6A14	-0.234796	0.0257737	-0.234796	0.00851612
SLC7A1	0.0578882	0.262953	0.0578882	0.390547
SLC7A2	0.0218563	0.765671	0.0218563	0.822658
SLC7A5	0.668875	1.35e-07	0.368875	1.19e-07
SLC7A6	-0.573907	6.58e-17	-0.573907	1.13e-14
SLC7A8	-0.119683	0.0430411	-0.119683	0.0735823
SLC7A11	-0.698438	3.37e-07	-0.698438	3.89e-08
SLC36A1	-1.29278	2e-40	-1.29278	4.2e-38
SLC36A2	0.0697954	0.816807	0.0697954	0.838109
SLC36A4	-0.145733	0.168615	-0.145733	0.19333
SLC38A1	-0.389426	1.25e-17	-0.389426	2.69e-11
SLC38A2	0.515719	4.77e-25	0.515719	1.16e-17
SLC38A5	-0.434407	0.0197608	-0.425496	0.0148224
SLC38A6	-0.464206	0.00976082	-0.464206	0.0048524
SLC38A7	-1.2539	7.87e-38	-1.2539	8.69e-35
SLC38A9	-1.03532	2.92e-17	-1.03532	3.37e-17
SLC43A1	0.68145	0.000112028	0.68145	1.45e-05
SLC43A2	-0.763255	7.2e-14	-0.763255	3.56e-16
SLC43A3	-0.0858695	0.754154	-0.0858695	0.69507

## Sheet: MDA-MB-468
	MDA-MB-468_TRN-
ID	DESeq_FC	DESeq_FDR	edgeR_FC	edgeR_FDR
SLC1A1	0.333647	6.47e-09	0.422978	1.38e-07
SLC1A2	0.431449	3e-11	0.406041	4.15e-07
SLC1A3	0.406041	0.0414544	-0.148388	0.0724211
SLC1A4	-0.148388	0.755473	-0.0549625	0.644259
SLC1A5	-0.0549625	0.755473	-0.0549625	0.644259
SLC3A2	-0.580849	2.09e-06	-0.580849	5.87e-08
SLC6A9	0.00774268	0.725725	0.00774268	0.948393
SLC6A14	-0.226237	0.124686	-0.226237	0.078952
SLC7A1	0.00199355	0.899409	0.00199355	0.992618
SLC7A2	0.0118563	0.699409	0.199243	0.722514
SLC7A5	0.100085	0.25785	-0.100085	0.27446
SLC7A6	0.242718	0.000636146	0.247585	0.00666398
SLC7A8	-0.0948419	0.730676	-0.0932519	0.686893
SLC7A11	0.0590254	0.744708	0.0657849	0.780705
SLC36A1	0.012991	0.81854	0.0274564	0.924985
SLC36A2	-0.291057	0.333289	-0.293273	0.272443
SLC36A4	0.287618	0.0355741	0.289565	0.038831
SLC38A1	0.29401	0.0194824	0.189457	0.0201911
SLC38A2	0.658852	2.12e-08	0.608852	2.28e-08
SLC38A5	0.334407	3.25e-06	0.372923	1.2349e-05
SLC38A6	-0.00225917	0.955025	-0.00346578	0.995977
SLC38A7	-0.0707017	0.570688	-0.173647	0.528159
SLC38A9	-0.440219	0.00203442	-0.457638	0.00108878
SLC43A1	-0.66424	3.63e-05	-0.475678	3.59e-06
SLC43A2	1.42386	1.66e-47	1.56785	8e-47
SLC43A3	-0.289651	0.00316273	-0.297847	0.00151847

## Sheet: SKBR3
	SKBR3_HER2+
ID	DESeq_FC	DESeq_FDR	edgeR_FC	edgeR_FDR
SLC1A1	0.790564	9.85e-07	0.836993	1.61e-07
SLC1A2	0.431449	1.85e-06	0.427642	1.16e-06
SLC1A3	-0.354379	3.76e-07	-0.341945	9.18e-07
SLC1A4	-0.66959	5.99e-21	-0.651751	5.83e-23
SLC1A5	0.400659	3.22e-15	0.39319	6.59e-15
SLC3A2	0.0585592	0.182885	0.065239	0.281233
SLC6A9	-0.0267924	0.830562	-0.0195167	0.738108
SLC6A14	0.479212	0.131454	0.392919	0.0772382
SLC7A1	-0.232538	1.26e-05	-0.223585	1.1e-05
SLC7A2	0.523581	1.18e-05	0.508242	1.07e-05
SLC7A5	0.128276	0.00238461	0.134584	0.0104485
SLC7A6	0.202454	0.000972965	0.207124	0.00135045
SLC7A8	-0.000688173	0.943264	0.00628299	1
SLC7A11	-0.815983	7.17e-14	-0.779398	4.3e-14
SLC36A1	-0.29065	1.73e-07	-0.280938	9.92e-07
SLC36A2	0.121644	0.537031	0.117351	0.536076
SLC36A4	0.786687	1.63e-09	0.753239	1.22e-11
SLC38A1	0.29401	4.72e-09	0.282385	3.38e-08
SLC38A2	1.51252	1.81e-116	1.497	1.07e-146
SLC38A5	0.534407	0.195776	0.56834	0.321435
SLC38A6	-0.453299	0.00237404	-0.419152	0.000852476
SLC38A7	-0.28022	0.000669293	-0.267971	0.000398986
SLC38A9	-0.331478	0.00879689	-0.310419	0.00426022
SLC43A1	0.28145	0.197246	0.202454	0.17535
SLC43A2	0.312308	3.59e-05	0.313242	4.17e-06
SLC43A3	-0.0320239	0.945911	-0.0224884	0.947418

## Sheet: MCF7
	MCF7_ER+
ID	DESeq_FC	DESeq_FDR	edgeR_FC	edgeR_FDR
SLC1A1	0.876547	0.0516086	0.815362	0.0929322
SLC1A2	0.00733001	0.982793	0.00807465	0.992039
SLC1A3	0.206041	0.253353	0.256474	0.365468
SLC1A4	0.2386	0.238988	0.289765	0.316745
SLC1A5	0.129335	0.550657	0.111099	0.747479
SLC3A2	0.161831	0.430113	0.143726	0.658099
SLC6A9	-0.248825	0.38846	-0.219873	0.623341
SLC6A14	0.671831	0.0712803	0.584737	0.233976
SLC7A1	-0.190305	0.409996	-0.398727	0.641982
SLC7A2	-0.120305	0.545024	-0.109748	0.743123
SLC7A5	0.828276	0.0734046	0.923526	0.0465122
SLC7A6	-0.228828	0.344497	-0.287645	0.58395
SLC7A8	-0.670728	0.0432413	-0.571115	0.17426
SLC7A11	-0.364886	0.154383	-0.398647	0.3671
SLC36A1	-0.365131	0.130363	-0.417454	0.332828
SLC36A2	0.0697954	0.80928365479	0.0453675	0.9653425171
SLC36A4	0.5903	0.0530708	0.678905	0.196243
SLC38A1	0.401479	0.0618087	0.510978	0.214687
SLC38A2	1.57501	1.01652e-05	1.45737	0.00126236
SLC38A5	0.0685933	0.75663	0.0235469	0.877353
SLC38A6	-0.574167	0.0585171	-0.67585	0.207626
SLC38A7	0.194167	0.410497	0.234254	0.642248
SLC38A9	-0.226868	0.379903	-0.328475	0.615481
SLC43A1	-0.569304	0.12998	-0.643526	0.33233
SLC43A2	-0.90308	0.0266749	-0.796747	0.130114
SLC43A3	-0.364019	0.225423	-0.467589	0.456618

## Sheet: T47D
	T47D_ER+
ID	DESeq_FC	DESeq_FDR	edgeR_FC	edgeR_FDR
SLC1A1	0.949104	0.0467929	0.929567	0.0509053
SLC1A2	0.566721	0.41083	0.467821	0.424994
SLC1A3	1.07257	0.00222275	1.11589	0.00215281
SLC1A4	-0.505591	0.160658	-0.438558	0.29742
SLC1A5	0.316481	0.494378	0.498768	0.499503
SLC3A2	0.467704	0.116913	0.454659	0.165633
SLC6A9	-0.0267924	0.976707	-0.0156181	0.995355
SLC6A14	0.519962	0.498007	0.314064	0.497651
SLC7A1	-0.105899	0.609835	-0.126686	0.831068
SLC7A2	0.324625	0.769115	0.367685	0.726217
SLC7A5	0.834964	3.94e-07	0.92293	0.00160997
SLC7A6	0.10983	0.838636	0.137655	0.830745
SLC7A8	-0.413194	0.24636	-0.367179	0.399521
SLC7A11	0.378194	0.719025	0.394678	0.682011
SLC36A1	-0.154085	0.540848	-0.167384	0.75588
SLC36A2	0.480099	0.0679762	-0.524114	0.210915
SLC36A4	0.242701	0.646586	0.44989	0.630013
SLC38A1	0.270181	0.82217	0.248594	0.771074
SLC38A2	0.998903	5.32e-06	1.16242	6.68e-06
SLC38A5	0.334407	0.315527	0.434249	0.386376
SLC38A6	0.025905	0.994487	0.025905	0.968295
SLC38A7	-0.0867627	0.828957	-0.0996036	0.88657
SLC38A9	-0.0621835	0.904996	-0.0736998	0.935312
SLC43A1	0.772529	0.0785307	0.577617	0.0899595
SLC43A2	-0.464965	0.295426	-0.379442	0.414758
SLC43A3	-0.668781	0.0764705	-0.668781	0.164121

## Sheet: MDA-MB-231
	MDA-MB-231_TRN-
ID	DESeq_FC	DESeq_FDR	edgeR_FC	edgeR_FDR
SLC1A1	0.948309	1.12e-05	9.483e-06	7.26e-06
SLC1A2	0.123678	0.346799	0.145674	0.437783
SLC1A3	-0.409085	0.0474883	-0.350721	0.0490193
SLC1A4	0.5386	0.00031283	0.635402	0.00122565
SLC1A5	0.167906	0.260522	0.193946	0.29834
SLC3A2	0.367704	0.00672759	0.393322	0.00994227
SLC6A9	0.434665	0.00437126	0.485563	0.00661222
SLC6A14	0.179212	0.29381	0.17348	0.380524
SLC7A1	0.681346	7.29e-06	0.582589	2.71e-06
SLC7A2	-0.347011	0.206055	-0.34547	0.179225
SLC7A5	1.24967	2.44e-20	1.37895	8.11e-22
SLC7A6	0.0158395	0.867134	0.0647485	0.945363
SLC7A8	-0.164135	0.430782	-0.202638	0.415879
SLC7A11	0.854873	1.09e-05	0.815647	1.25e-05
SLC36A1	-0.0762803	0.767015	-0.0578931	0.728996
SLC36A2	-0.410684	0.309328	-0.456785	0.216605
SLC36A4	0.34831	0.0143435	0.356473	0.0323805
SLC38A1	0.259815	0.170203	0.212646	0.172275
SLC38A2	0.33747	0.151677	0.23747	0.165366
SLC38A5	1.52638	6.99e-21	1.37048	3.43e-19
SLC38A6	-0.254061	0.248268	-0.215513	0.245201
SLC38A7	0.0671236	0.692017	0.0740361	0.773169
SLC38A9	-0.246145	0.215185	-0.212567	0.220849
SLC43A1	-0.359899	0.0476645	-0.314682	0.0501006
SLC43A2	-1.1604	3.89e-10	-1.00241	4.11e-10
SLC43A3	0.515942	1.64e-07	0.508102	1.18e-05

## Sheet: BT549
	BT549_TRN-
ID	DESeq_FC	DESeq_FDR	edgeR_FC	edgeR_FDR
SLC1A1	1.88672	7.78e-09	1.78643	3.61e-10
SLC1A2	0.135247	0.764647	0.175849	0.735168
SLC1A3	0.899821	1.08e-15	0.803457	2.03e-14
SLC1A4	0.797755	0.00134496	0.703457	0.00163337
SLC1A5	0.311748	0.0169185	0.398657	0.0218019
SLC3A2	0.145838	0.311438	0.198675	0.327999
SLC6A9	0.706192	8.2e-05	0.654738	9.71e-05
SLC6A14	0.279212	0.254367	0.384151	0.200093
SLC7A1	-0.00348456	0.886558	-0.0109877	0.984703
SLC7A2	1.30446	0.0114644	1.23648	0.0108189
SLC7A5	0.700644	0.0214172	0.200644	0.0577244
SLC7A6	-0.415196	0.00026896	-0.637655	0.00043733
SLC7A8	-0.364135	0.557647	-0.302366	0.540496
SLC7A11	0.406368	0.0311616	0.309827	0.0308701
SLC36A1	-0.176991	0.0612994	-0.109875	0.116279
SLC36A2	-0.118256	0.714451	-0.10185	0.73517
SLC36A4	-0.0997213	0.336957	-0.0809786	0.446617
SLC38A1	0.289022	0.000401049	0.201276	0.00358206
SLC38A2	0.239678	0.00675671	0.178957	0.0270872
SLC38A5	-0.234407	0.320325	-0.285184	0.3295
SLC38A6	0.234503	0.0487143	0.203657	0.0680138
SLC38A7	0.0144294	0.966426	0.0109876	0.93366
SLC38A9	-0.109414	0.408795	-0.0987645	0.496735
SLC43A1	0.411873	0.115266	0.345677	0.121258
SLC43A2	-0.401734	0.109008	-0.356749	0.143114
SLC43A3	-0.0311571	0.775823	-0.0234787	0.849828

## Sheet: ZR751
	ZR751_HER2+
ID	DESeq_FC	DESeq_FDR	edgeR_FC	edgeR_FDR
SLC1A1	-1.57607	1.89e-27	-1.51725	2.97e-26
SLC1A2	-1.08195	2.8e-12	-1.03027	6.09e-11
SLC1A3	-2.1802	1.66e-12	-2.6802	3.64e-15
SLC1A4	-0.521565	0.00309014	-0.575513	0.000758303
SLC1A5	0.336481	0.013885	0.36568	0.0201149
SLC3A2	0.553184	0.000123367	0.577558	0.000165498
SLC6A9	0.248825	0.963421	-0.225375	0.817284
SLC6A14	0.379212	0.0860543	0.354439	0.106322
SLC7A1	-0.445072	0.00566275	-0.402406	0.00169743
SLC7A2	0.0528259	0.601812	0.0835413	0.757088
SLC7A5	0.303861	0.0561688	0.332409	0.0662674
SLC7A6	-1.63284	7.83e-47	-1.58261	2.04e-36
SLC7A8	0.687142	0.00035889	0.699192	0.000326884
SLC7A11	0.0654276	0.753446	0.0889308	0.838593
SLC36A1	-0.808971	1.79e-06	-0.756757	6.34e-07
SLC36A2	0.0718873	0.727999	0.098031	0.811021
SLC36A4	-0.0847154	0.871211	-0.0504354	0.800526
SLC38A1	-0.503201	0.0042904	-0.461921	0.00186598
SLC38A2	-0.332653	0.0966397	-0.294265	0.061016
SLC38A5	0.434407	0.437063	0.392303	0.345881
SLC38A6	-0.441333	0.0234783	-0.398269	0.0163447
SLC38A7	-0.103008	0.688811	-0.0674967	0.569227
SLC38A9	-1.72125	3.23e-19	-1.63982	6.58e-19
SLC43A1	-1.2693	6.25e-09	-1.1889	1.71e-09
SLC43A2	0.42717	0.00212402	0.454155	0.0052234
SLC43A3	-0.663527	5.82e-06	-0.619155	8.05e-06

## Sheet: MDA-MB-453
	MDA-MB-453_TRN-
ID	DESeq_FC	DESeq_FDR	edgeR_FC	edgeR_FDR
SLC1A1	0.233647	0.647249	0.267721	0.5962
SLC1A2	0.616837	0.0018813	0.581336	0.000433234
SLC1A3	-2.07527	6.5e-24	-1.92841	1.4e-31
SLC1A4	-0.428427	7.29e-27	-0.42547	4.29e-16
SLC1A5	-0.44574	7.04e-30	-0.442937	1.57e-17
SLC3A2	-0.280772	2.51e-05	-0.277032	6.57e-06
SLC6A9	-0.361685	1.12e-13	-0.358639	7.21e-11
SLC6A14	0.543028	0.216078	0.518993	0.113933
SLC7A1	-0.652945	1.4e-26	-0.663772	3.53e-26
SLC7A2	0.121856	0.200059	0.178518	0.17326
SLC7A5	-1.08098	1.33e-29	-1.06192	2.68e-41
SLC7A6	-0.540772	4.27e-25	-0.536636	8.99e-22
SLC7A8	-0.0704626	0.477254	-0.0682437	0.395526
SLC7A11	-0.285987	0.0588937	-0.274565	0.0243392
SLC36A1	0.0611188	0.481108	0.0620098	0.497817
SLC36A2	0.220819	0.279905	0.209983	0.230783
SLC36A4	-0.618407	1.41e-08	-0.604845	3.36e-10
SLC38A1	0.16106	0.000133821	0.162119	0.00382714
SLC38A2	0.927054	1.09e-36	0.887054	1.51e-41
SLC38A5	0.234407	0.463604	0.278703	0.374671
SLC38A6	-0.0495109	0.714325	-0.0465177	0.702518
SLC38A7	-0.477095	6.13e-11	-0.471047	9.43e-10
SLC38A9	-0.695002	1.44e-11	-0.681011	7.81e-12
SLC43A1	0.38145	0.0424294	0.40428	0.0242929
SLC43A2	-0.00629779	0.962161	-0.00472335	0.954397
SLC43A3	-2.30019	2.75e-144	-2.26558	1.37e-186
